# Supplementary material for: Molecular Detection of Orthohantavirus puumalaense in Plasma and Urine Samples from Hospitalized Patients Presenting with a Serologically Confirmed Acute Hantavirus Infection in France
Source: J Clin Microbiol. 2023 Jul 24;61(8):e00372-23. doi: 10.1128/jcm.00372-23 (PMC10446862; doi:10.1128/jcm.00372-23)
Supplement: Supplemental file 1 — Supplemental material. Download jcm.00372-23-s0001.xlsx, XLSX file, 0.03 MB [file jcm.00372-23-s0001.xlsx]

## Sheet: Suppl. Table
Supplement Table: Plasma creatinine level and results of PUUV detection in matched serum and urine samples according to visit number for the 67 hospitalized patients présenting a serologically-confirmed acute hantavirus infection, France, 2015-2021.
Patient code	Visite number	Day post Onset	Plama RNA extraction	Plasma PUUV rt RT-PCR	Plasma PUUV RNA copies/mL	Urine RNA extraction	Urine PUUV rt RT-PCR	Urine PUUV RNA copies/mL	Plasma creatinine (µmol/L)
01/100/002	VI	3	Valid	Positive	213000	Valid	Negative	/	65
01/100/002	VI+1	4	Valid	Positive	388000	Valid	Negative	/	59
01/100/002	VI+2	5	Valid	Positive	127000	Valid	Positive	75	86
01/100/002	VI+3	6	Valid	Positive	25100	Valid	Negative	/	213
01/100/002	VI+4	7	Valid	Positive	16900	Valid	Negative	/	293
01/100/002	VI+5	8	Valid	Positive	1710	Valid	Negative	/	295
01/100/002	VI+6	9	Valid	Positive	1080	Valid	Negative	/	212
01/100/004	VI	8	Valid	Positive	2450	Valid	Negative	/	264
01/100/004	VI+1	9	Valid	Positive	2010	Valid	Negative	/	273
01/100/004	VI+2	10	Valid	Negative	/	Valid	Negative	/	232
01/100/004	VI+3	11	Valid	Negative	/	Valid	Negative	/	170
01/100/005	VI	3	Valid	Positive	149000	Valid	Negative	/	71
01/100/005	VI+1	4	Valid	Positive	87700	Valid	Negative	/	71
01/100/005	VI+2	5	Valid	Positive	96500	Valid	Negative	/	66
01/100/005	VI+3	6	Valid	Positive	16700	Valid	Negative	/	75
01/100/005	VI+4	7	Valid	Positive	11300	Valid	Negative	/	102
01/100/005	VI+5	8	Valid	Positive	5010	Valid	Negative	/	118
01/100/005	VI+6	9	Valid	Positive	4240	Valid	Negative	/	95
01/100/011	VI	2	Valid	Positive	90400	Valid	Negative	/	82
01/100/011	VI+1	3	Valid	Positive	56300	Valid	Positive	487	67
01/100/011	VI+2	4	Valid	Positive	102000	Non valid	Indetermined	/	66
01/100/011	VI+3	5	Valid	Positive	15500	Valid	Negative	/	60
01/100/011	VI+4	6	Valid	Positive	9770	Valid	Negative	/	62
01/100/011	VI+5	7	Valid	Positive	2350	Valid	Negative	/	63
01/100/011	VI+6	8	Valid	Positive	11500	Valid	Negative	/	68
01/100/011	VI+7	9	Valid	Positive	1630	Valid	Negative	/	66
01/100/013	VI	5	Valid	Positive	96000	Valid	Positive	1380	74
01/100/013	VI+1	6	Valid	Positive	166000	Valid	Positive	409	80
01/100/013	VI+2	7	Valid	Positive	159000	Valid	Positive	7	83
01/100/013	VI+3	8	Valid	Positive	41600	Valid	Negative	/	90
01/100/013	VI+4	9	Valid	Positive	21300	Valid	Negative	/	95
01/100/015	VI	3	Valid	Positive	61900	Valid	Negative	/	142
01/100/015	VI+1	4	Valid	Positive	80200	Valid	Negative	/	120
01/100/015	VI+2	5	Valid	Positive	29200	Valid	Negative	/	116
01/100/015	VI+3	6	Valid	Positive	5690	Valid	Negative	/	119
01/100/016	VI	2	Valid	Positive	359000	Valid	Positive	3620	68
01/100/016	VI+1	3	Valid	Positive	231000	Valid	Positive	1420	66
01/100/016	VI+2	4	Valid	Positive	97800	Valid	Negative	/	62
01/100/016	VI+3	5	Valid	Positive	35400	Valid	Positive	2150	65
01/100/016	VI+4	6	Valid	Positive	41500	Valid	Negative	/	60
01/100/017	VI	5	Valid	Positive	1090	Valid	Positive	624	81
01/100/017	VI+1	6	Non valid	Positive	Not quantifiable	Valid	Negative	/	88
01/100/017	VI+2	7	Valid	Positive	516	Valid	Positive	582	85
01/100/019	VI	3	Valid	Positive	97900	Valid	Negative	/	68
01/100/019	VI+1	4	Valid	Positive	175000	Valid	Negative	/	63
01/100/019	VI+2	5	Valid	Positive	65100	Valid	Negative	/	79
01/100/019	VI+3	6	Valid	Positive	9040	Valid	Negative	/	149
01/100/019	VI+4	7	Valid	Positive	556	Valid	Negative	/	139
01/100/019	VI+5	8	Valid	Positive	1490	Valid	Negative	/	106
01/100/020	VI	3	Valid	Positive	876000	Valid	Negative	/	69
01/100/020	VI+1	4	Valid	Positive	855000	Valid	Positive	1750	63
01/100/020	VI+2	5	Valid	Positive	316000	Valid	Negative	/	61
01/100/020	VI+3	6	Valid	Positive	130000	Valid	Negative	/	63
01/100/020	VI+4	7	Valid	Positive	42400	Valid	Negative	/	73
01/100/020	VI+5	8	Valid	Positive	23500	Valid	Negative	/	128
01/100/020	VI+6	9	Valid	Positive	12900	Valid	Negative	/	127
01/100/020	VI+7	10	Valid	Positive	2320	Valid	Positive	1760	135
01/100/020	VI+8	11	Valid	Negative	/	Valid	Negative	/	113
01/100/021	VI	4	Valid	Positive	19900	Valid	Positive	13	62
01/100/021	VI+1	5	Valid	Positive	14400	Valid	Negative	/	60
01/100/021	VI+2	6	Valid	Positive	3150	Valid	Negative	/	63
01/100/021	VI+3	7	Valid	Positive	643	Valid	Negative	/	66
01/100/021	VI+4	8	Valid	Positive	199	Valid	Negative	/	62
01/100/023	VI	2	Valid	Positive	195000	Valid	Positive	750	75
01/100/023	VI+1	3	Valid	Positive	87600	Valid	Negative	/	73
01/100/023	VI+2	4	Valid	Positive	52500	Valid	Negative	/	74
01/100/023	VI+3	5	Valid	Positive	41000	Valid	Positive	240	87
01/100/023	VI+4	6	Valid	Positive	10800	Valid	Negative	/	95
01/100/023	VI+5	7	Valid	Positive	4370	Valid	Negative	/	100
01/100/023	VI+6	8	Valid	Positive	3820	Valid	Negative	/	98
01/100/025	VI	4	Valid	Positive	59800	Valid	Negative	/	87
01/100/025	VI+1	5	Valid	Positive	34200	Valid	Negative	/	82
01/100/025	VI+2	6	Valid	Positive	4040	Valid	Negative	/	92
01/100/025	VI+3	7	Valid	Negative	/	Valid	Negative	/	80
01/100/025	VI+4	8	Valid	Negative	/	Valid	Negative	/	76
01/100/030	VI	5	Valid	Positive	581000	Valid	Positive	873	77
01/100/031	VI	7	Valid	Positive	271000	Valid	Negative	/	64
01/100/031	VI+1	8	Valid	Positive	327000	Valid	Positive	1210	61
01/100/031	VI+2	9	Valid	Positive	58500	Valid	Negative	/	251
01/100/031	VI+3	10	Valid	Positive	39500	Valid	Negative	/	530
01/100/031	VI+4	11	Valid	Positive	9450	Valid	Negative	/	759
01/100/031	VI+5	12	Valid	Positive	6830	Valid	Negative	/	773
01/100/031	VI+6	13	Non valid	Positive	Not quantifiable	Valid	Negative	/	442
01/100/035	VI	3	Valid	Positive	72800	Valid	Positive	4920	57
01/100/035	VI+1	4	Valid	Positive	178000	Valid	Negative	/	52
01/100/035	VI+2	5	Valid	Positive	116000	Valid	Negative	/	53
01/100/035	VI+3	6	Valid	Positive	51100	Valid	Negative	/	60
01/100/035	VI+4	7	Valid	Positive	13000	Valid	Negative	/	66
01/100/035	VI+5	8	Valid	Positive	3560	Valid	Negative	/	62
01/100/035	VI+6	9	Valid	Positive	2110	Valid	Negative	/	58
01/100/037	VI	2	Valid	Positive	340000	Valid	Negative	/	104
01/100/037	VI+1	3	Non valid	Positive	Not quantifiable	Valid	Negative	/	122
01/100/037	VI+2	4	Non valid	Positive	Not quantifiable	Valid	Negative	/	147
01/100/037	VI+3	5	Valid	Positive	150000	Valid	Positive	1460	322
01/100/037	VI+4	6	Non valid	Positive	Not quantifiable	Valid	Negative	/	408
01/100/037	VI+5	7	Valid	Positive	47100	Valid	Negative	/	353
01/100/037	VI+6	8	Valid	Positive	24300	Valid	Negative	/	304
01/100/039	VI	3	Valid	Positive	191000	Valid	Negative	/	88
01/100/039	VI+1	4	Valid	Positive	285000	Valid	Negative	/	87
01/100/039	VI+2	5	Valid	Positive	32000	Valid	Negative	/	119
01/100/039	VI+3	6	Valid	Positive	12500	Valid	Negative	/	179
01/100/039	VI+4	7	Valid	Positive	5020	Valid	Negative	/	224
01/100/039	VI+5	8	Valid	Negative	/	Valid	Negative	/	194
01/100/040	VI	7	Valid	Positive	157000	Valid	Negative	/	621
01/100/040	VI+1	8	Valid	Positive	129000	Valid	Negative	/	740
01/100/040	VI+2	9	Valid	Positive	36200	Valid	Negative	/	879
01/100/040	VI+3	10	Valid	Positive	15800	Valid	Negative	/	941
01/100/040	VI+4	11	Valid	Positive	10200	Valid	Negative	/	909
01/100/040	VI+5	12	Valid	Positive	3270	Valid	Negative	/	797
01/100/040	VI+6	13	Valid	Positive	1810	Valid	Negative	/	598
01/100/040	VI+7	14	Valid	Negative	/	Valid	Negative	/	441
01/100/041	VI	2	Valid	Positive	9130	Valid	Negative	/	68
01/100/041	VI+1	3	Valid	Positive	30100	Valid	Negative	/	70
01/100/041	VI+2	4	Valid	Positive	2950	Valid	Negative	/	74
01/100/041	VI+3	5	Valid	Positive	2290	Valid	Negative	/	69
01/100/041	VI+4	6	Valid	Negative	/	Valid	Negative	/	66
01/100/042	VI	7	Valid	Positive	2710	Valid	Negative	/	243
01/100/042	VI+1	8	Valid	Positive	13400	Valid	Negative	/	295
01/100/042	VI+2	9	Valid	Positive	7480	Valid	Negative	/	339
01/100/042	VI+3	10	Valid	Negative	/	Valid	Negative	/	333
01/100/042	VI+4	11	Non valid	Positive	Not quantifiable	Valid	Negative	/	243
01/100/044	VI	4	Valid	Positive	2320	Valid	Negative	/	164
01/100/044	VI+1	5	Valid	Positive	64400	Valid	Negative	/	185
01/100/044	VI+2	6	Valid	Positive	433	Valid	Negative	/	331
01/100/044	VI+3	7	Valid	Positive	1690	Valid	Negative	/	450
01/100/044	VI+4	8	Valid	Positive	340	Non valid	Positive	Not quantifiable	455
01/100/044	VI+5	9	Valid	Positive	821	Valid	Negative	/	376
01/100/045	VI	3	Valid	Positive	72400	Valid	Negative	/	83
01/100/046	VI	4	Valid	Negative	/	Valid	Negative	/	60
01/100/046	VI+1	5	Valid	Positive	679	Valid	Negative	/	63
01/100/046	VI+2	6	Valid	Positive	1870	Valid	Negative	/	62
01/100/046	VI+3	7	Valid	Negative	/	Valid	Negative	/	65
01/100/048	VI	4	Valid	Positive	5290	Valid	Negative	/	76
01/100/048	VI+1	5	Valid	Positive	25700	Valid	Negative	/	77
01/100/048	VI+2	6	Valid	Positive	2700	Valid	Negative	/	97
01/100/048	VI+3	7	Valid	Positive	2900	Valid	Negative	/	108
01/100/048	VI+4	8	Valid	Positive	423	Valid	Negative	/	106
01/100/049	VI	6	Valid	Negative	/	Valid	Negative	/	110
01/100/049	VI+1	7	Valid	Positive	5540	Valid	Negative	/	99
01/100/049	VI+2	8	Valid	Positive	1950	Valid	Negative	/	105
01/100/049	VI+3	9	Valid	Positive	2390	Valid	Negative	/	112
01/100/053	VI	5	Valid	Positive	28100	Valid	Negative	/	170
01/100/053	VI+1	6	Valid	Positive	12100	Valid	Negative	/	195
01/100/053	VI+2	7	Valid	Positive	2740	Valid	Negative	/	205
01/100/053	VI+3	8	Valid	Positive	297	Valid	Negative	/	219
01/100/053	VI+4	9	Valid	Positive	139	Valid	Negative	/	172
01/100/053	VI+5	10	Valid	Positive	1	Valid	Negative	/	149
01/100/054	VI	7	Valid	Positive	185	Valid	Positive	1	793
01/100/054	VI+1	8	Valid	Positive	40	Valid	Negative	/	865
01/100/054	VI+2	9	Valid	Positive	1	Valid	Positive	43	912
01/100/054	VI+3	10	Valid	Positive	664	Valid	Negative	/	882
01/100/054	VI+4	11	Valid	Positive	1	Valid	Negative	/	775
01/100/055	VI	6	Valid	Positive	634	Valid	Negative	/	116
01/100/055	VI+1	7	Valid	Positive	86	Valid	Negative	/	98
01/100/055	VI+2	8	Valid	Positive	1600	Valid	Negative	/	95
01/100/056	VI	4	Valid	Positive	1210000	Valid	Positive	2880	87
01/100/056	VI+1	5	Valid	Positive	547000	Valid	Positive	5420	85
01/100/056	VI+2	6	Valid	Positive	327000	Valid	Negative	/	157
01/100/056	VI+3	7	Valid	Positive	73600	Valid	Negative	/	272
01/100/056	VI+4	8	Valid	Positive	4260	Valid	Negative	/	294
01/100/056	VI+5	9	Valid	Positive	4560	Valid	Negative	/	228
01/100/056	VI+6	10	Non valid	Positive	Not quantifiable	Valid	Negative	/	158
01/100/057	VI	2	Non valid	Positive	Not quantifiable	Valid	Negative	/	75
01/100/057	VI+1	3	Valid	Positive	538000	Valid	Positive	1980	77
01/100/057	VI+2	4	Valid	Positive	497000	Valid	Positive	864	90
01/100/057	VI+3	5	Valid	Positive	299000	Valid	Positive	708	144
01/100/057	VI+4	6	Valid	Positive	91300	Valid	Positive	999	Not done
01/100/057	VI+5	7	Valid	Positive	41000	Valid	Negative	/	173
01/100/057	VI+6	8	Valid	Positive	7750	Valid	Negative	/	152
01/100/058	VI	7	Valid	Positive	86800	Valid	Negative	/	81
01/100/058	VI+1	8	Non valid	Positive	Not quantifiable	Valid	Negative	/	87
01/100/058	VI+2	9	Valid	Positive	65600	Valid	Negative	/	98
01/100/059	VI	6	Valid	Positive	14700	Valid	Positive	974	400
01/100/059	VI+1	7	Valid	Positive	27000	Valid	Negative	/	588
01/100/059	VI+2	8	Valid	Positive	15800	Valid	Negative	/	705
01/100/059	VI+3	9	Valid	Positive	3140	Valid	Negative	/	679
01/100/059	VI+4	10	Valid	Positive	6460	Valid	Negative	/	453
01/106/002	VI	7	Valid	Positive	14900	Valid	Positive	1350	135
01/106/002	VI+1	8	Non valid	Positive	Not quantifiable	Valid	Negative	/	135
01/106/002	VI+2	9	Valid	Positive	170	Valid	Positive	212	129
01/106/002	VI+3	10	Valid	Positive	1330	Valid	Negative	/	104
01/106/004	VI	6	Valid	Positive	90100	Valid	Positive	8940	274
01/106/004	VI+1	7	Valid	Positive	36300	Valid	Negative	/	202
01/106/004	VI+2	8	Valid	Positive	43500	Valid	Negative	/	138
01/106/004	VI+3	9	Valid	Positive	9200	Valid	Negative	/	91
01/106/004	VI+4	10	Valid	Positive	6860	Valid	Negative	/	85
01/106/004	VI+5	11	Valid	Positive	6200	Valid	Negative	/	94
02/101/011	VI	7	Non valid	Indetermined	/	Valid	Negative	/	289
02/101/011	VI+1	8	Non valid	Positive	Not quantifiable	Valid	Negative	/	350
02/101/011	VI+2	9	Non valid	Positive	Not quantifiable	Valid	Negative	/	279
02/101/011	VI+3	10	Non valid	Indetermined	/	Valid	Negative	/	163
02/101/015	VI	4	Non valid	Positive	Not quantifiable	Missing	Missing	/	100
02/101/015	VI+1	5	Non valid	Positive	Not quantifiable	Valid	Negative	/	151
02/101/015	VI+2	6	Non valid	Positive	Not quantifiable	Valid	Negative	/	203
02/101/015	VI+3	7	Valid	Positive	3240	Valid	Negative	/	204
02/101/016	VI	6	Valid	Positive	3560	Missing	Missing	/	305
02/101/016	VI+1	7	Valid	Negative	/	Valid	Negative	/	Not done
02/101/016	VI+2	8	Non valid	Indetermined	/	Valid	Negative	/	Not done
02/101/016	VI+3	9	Valid	Negative	/	Valid	Negative	/	225
02/101/022	VI	5	Non valid	Positive	Not quantifiable	Valid	Negative	/	111
02/101/022	VI+1	6	Valid	Positive	21700	Valid	Negative	/	Not done
03/102/002	VI	5	Valid	Negative	/	Valid	Negative	/	65
03/102/002	VI+1	6	Valid	Positive	540	Valid	Negative	/	57
03/102/004	VI	4	Non valid	Positive	/	Valid	Negative	/	77
03/102/004	VI+1	5	Missing	Missing	/	Missing	Missing	/	Not done
03/102/005	VI	2	Valid	Positive	40000	Valid	Negative	/	84
03/102/005	VI+1	3	Missing	Missing	/	Missing	Missing	/	84
03/102/011	VI	7	Non valid	Indetermined	/	Valid	Negative	/	53
03/102/013	VI	5	Valid	Positive	3750	Valid	Negative	/	91
03/102/013	VI+1	6	Valid	Positive	8490	Valid	Negative	/	Not done
03/102/014	VI	7	Non valid	Positive	/	Valid	Negative	/	183
03/102/014	VI+1	8	Valid	Positive	162	Valid	Negative	/	217
03/102/014	VI+2	9	Valid	Positive	243	Valid	Negative	/	198
03/102/014	VI+3	10	Valid	Negative	/	Valid	Negative	/	Not done
03/102/014	VI+4	11	Missing	Missing	/	Missing	Missing	/	Not done
03/102/014	VI+5	12	Missing	Missing	/	Missing	Missing	/	235
03/102/014	VI+6	13	Valid	Negative	/	Valid	Negative	/	185
03/102/014	VI+7	14	Non valid	Indetermined	/	Valid	Negative	/	131
03/102/015	VI	7	Non valid	Indetermined	/	Valid	Negative	/	266
03/102/015	VI+1	8	Valid	Positive	442	Valid	Negative	/	283
03/102/015	VI+2	9	Non valid	Indetermined	/	Valid	Negative	/	208
05/108/001	VI	7	Valid	Positive	48200	Valid	Negative	/	170
05/108/001	VI+1	8	Valid	Positive	92700	Valid	Negative	/	165
05/108/001	VI+2	9	Valid	Positive	14600	Valid	Negative	/	133
05/108/004	VI	5	Valid	Positive	117000	Valid	Negative	/	61
05/108/004	VI+1	6	Valid	Positive	27900	Valid	Negative	/	70
05/108/006	VI	7	Valid	Positive	8630	Valid	Negative	/	275
05/108/006	VI+1	8	Valid	Positive	35400	Valid	Negative	/	184
05/108/006	VI+2	9	Valid	Positive	13500	Valid	Negative	/	110
05/108/007	VI	8	Valid	Negative	/	Valid	Negative	/	322
05/108/007	VI+1	9	Valid	Negative	/	Valid	Negative	/	186
05/108/007	VI+2	10	Valid	Negative	/	Valid	Negative	/	129
05/108/007	VI+3	11	Valid	Negative	/	Valid	Negative	/	112
06/110/004	VI	5	Valid	Positive	20400	Valid	Negative	/	127
06/110/004	VI+1	6	Valid	Positive	37900	Valid	Negative	/	100
06/110/004	VI+2	7	Valid	Positive	14100	Valid	Negative	/	97
06/110/005	VI	6	Non valid	Positive	Not quantifiable	Valid	Negative	/	264
06/110/005	VI+1	7	Valid	Positive	3430	Valid	Negative	/	226
06/110/005	VI+2	8	Valid	Positive	1080	Valid	Negative	/	Not done
06/110/005	VI+3	9	Valid	Positive	788	Valid	Negative	/	Not done
06/110/005	VI+4	10	Non valid	Positive	Not quantifiable	Valid	Negative	/	Not done
06/110/008	VI	9	Valid	Positive	1140	Valid	Negative	/	81
06/110/008	VI+1	10	Valid	Positive	1180	Missing	Missing	/	75
06/110/008	VI+2	11	Valid	Positive	1280	Valid	Negative	/	76
06/110/012	VI	4	Valid	Positive	4630	Valid	Negative	/	250
06/110/012	VI+1	5	Valid	Positive	3030	Valid	Negative	/	311
06/110/012	VI+2	6	Valid	Positive	1610	Valid	Negative	/	325
06/110/012	VI+3	7	Valid	Positive	2570	Valid	Negative	/	282
06/110/012	VI+4	8	Non valid	Indetermined	/	Valid	Negative	/	227
06/110/012	VI+5	9	Missing	Missing	/	Missing	Missing	/	144
06/112/002	VI	5	Valid	Positive	553000	Valid	Positive	1580	95
06/112/002	VI+1	6	Missing	Missing	/	Missing	Missing	/	Not done
06/112/002	VI+2	7	Missing	Missing	/	Missing	Missing	/	190
06/112/002	VI+3	8	Valid	Positive	15200	Valid	Negative	/	237
06/112/002	VI+4	9	Valid	Positive	3340	Valid	Negative	/	259
06/112/002	VI+5	10	Valid	Positive	1880	Valid	Negative	/	247
06/112/002	VI+6	11	Valid	Positive	168	Valid	Negative	/	207
06/112/002	VI+7	12	Valid	Positive	2570	Valid	Positive	1720	Not done
07/113/004	VI	5	Valid	Positive	37000	Valid	Negative	/	58
07/113/004	VI+1	6	Valid	Positive	29600	Valid	Negative	/	65
07/113/004	VI+2	7	Valid	Positive	1240	Valid	Negative	/	90
08/115/006	VI	4	Valid	Positive	4450000	Valid	Positive	5710	106
08/115/006	VI+1	5	Valid	Positive	1960000	Valid	Positive	15200	118
08/115/006	VI+2	6	Valid	Positive	555000	Valid	Positive	6740	128
08/115/006	VI+3	7	Valid	Positive	97000	Valid	Positive	2780	138
08/115/006	VI+4	8	Non valid	Positive	Not quantifiable	Valid	Negative	/	190
08/115/006	VI+5	9	Non valid	Positive	Not quantifiable	Valid	Positive	3390	237
08/115/006	VI+6	10	Valid	Positive	15900	Valid	Negative	/	253
08/115/006	VI+7	11	Missing	Missing	/	Missing	Missing	/	226
08/115/006	VI+8	12	Valid	Positive	1940	Valid	Negative	/	176
08/116/001	VI	7	Valid	Negative	/	Valid	Negative	/	511
08/116/001	VI+1	8	Valid	Negative	/	Valid	Negative	/	Not done
08/116/001	VI+2	9	Valid	Negative	/	Valid	Negative	/	266
08/116/001	VI+3	10	Non valid	Indetermined	/	Valid	Negative	/	Not done
08/116/002	VI	7	Valid	Positive	5260	Valid	Negative	/	330
08/116/002	VI+1	8	Valid	Negative	/	Valid	Negative	/	298
08/116/002	VI+2	9	Valid	Negative	/	Valid	Negative	/	239
08/116/002	VI+3	10	Valid	Negative	/	Valid	Negative	/	193
08/116/002	VI+4	11	Non valid	Indetermined	/	Valid	Negative	/	155
08/116/003	VI	8	Valid	Positive	56800	Valid	Negative	/	656
08/116/003	VI+1	9	Valid	Positive	164000	Valid	Positive	2300	668
08/116/003	VI+2	10	Valid	Positive	30500	Valid	Negative	/	529
08/116/003	VI+3	11	Valid	Positive	39200	Valid	Negative	/	331
08/116/003	VI+4	12	Valid	Positive	10900	Valid	Negative	/	Not done
08/116/003	VI+5	13	Valid	Positive	4180	Valid	Negative	/	154
09/117/001	VI	3	Valid	Positive	410000	Valid	Negative	/	Not done
09/117/001	VI+1	4	Valid	Positive	91800	Valid	Positive	315	Not done
09/117/001	VI+2	5	Valid	Positive	11500	Valid	Negative	/	Not done
09/117/001	VI+3	6	Valid	Positive	6370	Valid	Positive	1330	Not done
09/117/001	VI+4	7	Valid	Positive	2480	Valid	Positive	548	Not done
09/117/001	VI+5	8	Valid	Positive	984	Valid	Negative	/	Not done
09/117/001	VI+6	9	Valid	Positive	1630	Valid	Negative	/	Not done
09/117/002	VI	3	Valid	Positive	12600	Valid	Negative	/	268
09/117/002	VI+1	4	Valid	Positive	5050	Valid	Negative	/	Not done
09/117/002	VI+2	5	Valid	Positive	206	Valid	Negative	/	459
09/117/002	VI+3	6	Non valid	Positive	Not quantifiable	Valid	Negative	/	492
09/117/002	VI+4	7	Valid	Positive	598	Valid	Negative	/	388
09/117/003	VI	6	Valid	Positive	555	Valid	Negative	/	Not done
09/117/003	VI+1	7	Valid	Negative	/	Valid	Negative	/	196
09/117/003	VI+2	8	Valid	Negative	/	Valid	Negative	/	176
09/117/003	VI+3	9	Valid	Positive	108	Valid	Negative	/	142
09/117/003	VI+4	10	Valid	Negative	/	Valid	Negative	/	Not done
10/120/002	VI	8	Valid	Positive	3540	Valid	Positive	1940	513
10/120/003	VI	3	Valid	Positive	46200	Valid	Positive	1600	354
10/120/003	VI+1	4	Valid	Positive	13200	Valid	Negative	/	467
10/120/003	VI+2	5	Valid	Positive	2050	Valid	Positive	2110	563
10/120/003	VI+3	6	Valid	Positive	1510	Valid	Negative	/	629
10/120/003	VI+4	7	Non valid	Positive	Not quantifiable	Valid	Negative	/	Not done
10/120/003	VI+5	8	Valid	Negative	/	Valid	Negative	/	492
10/120/003	VI+6	9	Valid	Positive	3710	Valid	Negative	/	368
10/120/005	VI	6	Valid	Positive	4590	Valid	Negative	/	352
10/120/005	VI+1	7	Valid	Negative	/	Valid	Negative	/	469
10/120/005	VI+2	8	Valid	Positive	2760	Valid	Negative	/	Not done
10/120/005	VI+3	9	Valid	Negative	/	Valid	Negative	/	Not done
10/120/005	VI+4	10	Missing	Missing	/	Missing	Missing	/	180
10/120/006	VI	5	Valid	Positive	43300	Valid	Negative	/	122
10/120/006	VI+1	6	Valid	Positive	7360	Valid	Negative	/	299
10/120/006	VI+2	7	Valid	Positive	3380	Valid	Negative	/	363
10/120/006	VI+3	8	Missing	Missing	/	Missing	Missing	/	Not done
10/120/006	VI+4	9	Missing	Missing	/	Missing	Missing	/	206
